# Supplementary material for: Ultrasound-mediated blood–brain barrier opening uncovers an intracerebral perivenous fluid network in persons with Alzheimer’s disease
Source: Fluids Barriers CNS. 2023 Jun 16;20:46. doi: 10.1186/s12987-023-00447-y (PMC10276371; doi:10.1186/s12987-023-00447-y)
Supplement: Supplementary file 2 — Additional file 2: MRI sequence parameters. [file 12987_2023_447_MOESM2_ESM.xlsx]

## Sheet: Sheet1
		Siemens Prisma 3T
		Pertinent MRI Parameters
		Series Description	T2* GRE	SWI	T2 Space	DWI Resolve	DTI 32 Dir	T2 FLAIR +/-Gd	T1 TSE+/-Gd	T1 FLASH+/-Gd	T1 RAGE+/-Gd
		Scanning Sequence	GR	GR	SE	RM	EP	SE	SE	GR	GR
		MR Acquisition Type	2D	3D	3D	2D	2D	2D	2D	3D	3D
		Slice Thickness (mm)	4	1	0.9	4	4	5	3	1	1
		Repetition Time (ms)	903	28	3200	4180	3500	9000	682	10	1900
		Echo Time (ms)	20	20	408	55	69	99	11	4	2.5
		Inversion Time (ms)	N/A	N/A	N/A	N/A	N/A	2500	N/A	N/A	N/A
		Number of Averages	1	1	1	1	1	1	1	1	1
		Spacing Between Slices (mm)	4.4	1	0.9	5.2	5.2	6	3.3	1	1
		Echo Train Length	1	1	253	0	51	25	3	1	1
		Flip Angle (degrees)	25	15	120	180	90	150	150	13	8
		Acq. Matrix	256 x 232	256 X 208	256 X 256	192 x 192	128 x128	320 x 280	256 x 232	256x200	256 x 208
					Notes - RS is readout segment EPI
